# Supplementary material for: Extraction of Polysaccharides from Root of Pseudostellaria heterophylla (Miq.) Pax. and the Effects of Ultrasound Treatment on Its Properties and Antioxidant and Immune Activities
Source: Molecules. 2023 Dec 26;29(1):142. doi: 10.3390/molecules29010142 (PMC10779800; doi:10.3390/molecules29010142)
Supplement: Supplementary file 1 [file molecules-29-00142-s001.zip]

Archive with 1 entries (1 files):
- molecules-2766070-supplementary.pdf
